# Supplementary material for: Exploring the Influence of Origin, Harvest Time, and Cultivation Method on Antioxidant Capacity and Bioactive Compounds of Matcha Teas
Source: Foods. 2024 Apr 21;13(8):1270. doi: 10.3390/foods13081270 (PMC11048880; doi:10.3390/foods13081270)
Supplement: Supplementary file 1 [file foods-13-01270-s001.zip]

Archive with 1 entries (1 files):
- foods-2960694-supplementary.pdf
